# Supplementary material for: Non-health care costs associated with neonatal intensive care unit visitation
Source: Health Aff Sch. 2025 Feb 28;3(3):qxaf043. doi: 10.1093/haschl/qxaf043 (PMC11909500; doi:10.1093/haschl/qxaf043)
Supplement: qxaf043_Supplementary_Data [file qxaf043_supplementary_data.zip]

Archive with 2 entries (2 files):
- NICU_Cost_Letter_HAScholar_appendix.docx
- NICU_Cost_Letter_HAScholar_allDisclosures.docx
